# Supplementary material for: Infrared Spectra of Small Radicals for Exoplanetary Spectroscopy: OH, NH, CN and CH: The State of Current Knowledge
Source: Molecules. 2023 Apr 11;28(8):3362. doi: 10.3390/molecules28083362 (PMC10143568; doi:10.3390/molecules28083362)
Supplement: Supplementary file 1 [file molecules-28-03362-s001.zip]

Archive with 1 entries (1 files):
- molecules-2303650-supplementary.pdf
